# Supplementary material for: LpCbDR1 regulates leaf senescence and drought tolerance by activating the chlorophyll b reductase gene and stress-related genes in perennial ryegrass
Source: Hortic Res. 2026 Mar 9;13(7):uhag093. doi: 10.1093/hr/uhag093 (PMC13305888; doi:10.1093/hr/uhag093)
Supplement: Web_Material_uhag093 [file web_material_uhag093.zip]

Archive with 2 entries (2 files):
- S-Figures.docx
- S-tables-3rd.docx
